# Supplementary material for: Cloning of a gene-edited macaque monkey by somatic cell nuclear transfer
Source: Natl Sci Rev. 2019 Jan 24;6(1):101–8. doi: 10.1093/nsr/nwz003 (PMC8291622; doi:10.1093/nsr/nwz003)
Supplement: Supplementary Files [file nwz003_supplemental_files.zip]

Archive with 6 entries (6 files):
- NSR_MS-2018-234.R2.doc
- Supplementary Data S1.MtDNA sequence of the ND3 gene.docx
- Supplementary Table S1. Information of oocyte donors and  embryo recipients that produced live births.docx
- Supplementary Table S2.STR analysis of the cloned monkeys.xlsx
- Supplementary Table S3.Off target analysis of the cloned monkeys.docx
- Table 1. Statistics on the development of SCNT embryos.docx
