# Supplementary material for: Cloning of a gene-edited macaque monkey by somatic cell nuclear transfer
Source: Natl Sci Rev. 2019 Jan 24;6(1):101–8. doi: 10.1093/nsr/nwz003 (PMC8291622; doi:10.1093/nsr/nwz003)
Supplement: Supplementary Files [file nwz003_supplemental_files.zip › Supplementary Table S2.STR analysis of the cloned monkeys.xlsx]

## Sheet: Sheet1
Supplementary Table S2. STR analysis of the cloned monkeys
Loci	Monkey
	A6	B1	B2	B3	B4	B5	377#	419#	454#	457#	511#	534#	546#	567#	573#
D1S548	196/200	196/200	196/200	196/200	196/200	196/200	188/200	188/196	196/200	188/200	188/196	192/204	188/196	196/200	196/200
D2S149	192/200	192/200	192/200	192/200	192/200	192/200	190/206	190/200	196/206	192/208	185/196	190/210	188/192	196/198	190/200
D2S1333	300/317	300/317	300/317	300/317	300/317	300/317	277/292	277/358	292/292	293/301	296/304	281/309	296/304	277/329	296/300
D3S1768	200/200	200/200	200/200	200/200	200/200	200/200	220/228	188/224	196/212	228/233	196/200	212/212	204/216	196/216	204/229
D4S413	122/136	122/136	122/136	122/136	122/136	122/136	128/130	136/136	128/130	126/145	128/130	126/128	124/126	132/145	128/138
D4S2365	281/281	281/281	281/281	281/281	281/281	281/281	281/285	273/281	281/285	277/277	281/285	281/289	273/281	281/285	281/281
D5S1457	125/125	125/125	125/125	125/125	125/125	125/125	121/125	125/125	125/129	121/125	129/129	125/125	125/129	125/125	121/137
D6S276	122/134	122/134	122/134	122/134	122/134	122/134	124/134	132/134	128/130	120/122	128/130	128/130	132/134	120/128	124/134
D6S291	206/210	206/210	206/210	206/210	206/210	206/210	206/212	206/212	206/208	214/217	206/212	206/208	206/208	200/206	206/212
D6S501	175/179	175/179	175/179	175/179	175/179	175/179	175/179	175/179	179/183	175/179	175/179	175/179	175/179	175/179	175/179
D6S1691	188/201	188/201	188/201	188/201	188/201	188/201	178/213	194/209	190/192	190/192	192/205	180/192	192/209	190/192	205/207
D6S2741	266/277	266/277	266/277	266/277	266/277	266/277	269/273	260/275	262/265	256/275	258/260	254/262	267/275	254/269	260/280
D7S513	182/196	182/196	182/196	182/196	182/196	182/196	192/196	200/202	190/196	192/196	196/199	188/190	198/200	178/192	196/198
D7S794	122/122	122/122	122/122	122/122	122/122	122/122	118/126	122/130	126/126	122/131	126/126	127/127	122/126	122/126	118/122
D8S1106	135/139	135/139	135/139	135/139	135/139	135/139	135/165	139/153	135/139	135/144	153/157	153/198	157/161	131/153	131/148
D9S921	174/178	174/178	174/178	174/178	174/178	174/178	174/178	190/190	170/170	182/190	174/186	182/186	186/186	174/194	186/190
D10S1412	151/154	151/154	151/154	151/154	151/154	151/154	151/157	151/157	151/154	154/157	154/157	155/155	154/154	151/160	151/154
D11S925	254/257	254/257	254/257	254/257	254/257	254/257	254/254	253/277	253/281	244/279	254/259	258/269	265/265	269/281	259/261
D11S2002	262/262	262/262	262/262	262/262	262/262	262/262	257/265	254/269	234/265	261/265	261/261	262/273	250/265	257/273	261/269
D12S364	103/103	103/103	103/103	103/103	103/103	103/103	114/118	114/128	103/131	103/122	110/112	122/124	103/120	103/122	114/122
D13S765	172/172	172/172	172/172	172/172	172/172	172/172	184/184	164/172	172/176	176/184	180/180	180/183	172/176	168/180	172/176
D15S823	320/329	320/329	320/329	320/329	320/329	320/329	337/361	341/384	329/329	341/361	388/392	349/373	333/384	341/384	376/380
D16S409	131/133	131/133	131/133	131/133	131/133	131/133	131/148	131/150	135/152	135/142	131/150	150/158	131/152	131/144	131/139
D17S1300	244/259	244/259	244/259	244/259	244/259	244/259	240/248	256/274	227/278	260/278	248/252	252/259	239/244	248/255	235/255
D18S72	206/216	206/216	206/216	206/216	206/216	206/216	206/212	206/214	206/212	206/212	206/210	186/196	196/206	204/206	204/206
D18S537	170/174	170/174	170/174	170/174	170/174	170/174	170/170	170/174	170/174	170/170	162/170	171/175	166/170	166/170	174/171
D19S228	192/198	192/198	192/198	192/198	192/198	192/198	188/192	202/204	194/196	192/196	192/202	192/198	194/196	192/196	192/192
DXS2506	261/261	261/261	261/261	261/261	261/261	261/261	261/269	273/276	273/276	269/273	265/276	265/265	261/265	261/276	276/276
MFGT21	112/112	112/112	112/112	112/112	112/112	112/112	112/114	106/114	107/116	110/114	113/116	112/121	112/112	103/109	112/114
377#	B1 surrogate		573#	B1 oocyte donor
567#	B2 surrogate		454#	B2 oocyte donor
511#	B3 surrogate		534#	B3 oocyte donor
419#	B4 surrogate		534#	B4 oocyte donor
457#	B5 surrogate		546#	B5 oocyte donor
